# Supplementary material for: Plasma Metabolomics to Evaluate Progression of Necrotising Enterocolitis in Preterm Pigs
Source: Metabolites. 2021 Apr 29;11(5):283. doi: 10.3390/metabo11050283 (PMC8146597; doi:10.3390/metabo11050283)
Supplement: Supplementary file 1 [file metabolites-11-00283-s001.zip]

Archive with 1 entries (1 files):
- metabolites-1157224-supplementary.pdf
